# Supplementary material for: SLC14A1 and TGF-β signaling: a feedback loop driving EMT and colorectal cancer metachronous liver metastasis
Source: J Exp Clin Cancer Res. 2024 Jul 27;43:208. doi: 10.1186/s13046-024-03114-8 (PMC11282742; doi:10.1186/s13046-024-03114-8)
Supplement: Supplementary file 3 — Additional file 3:Table S2. DEGs of 5 types of CAF in GSE245552 database. [file 13046_2024_3114_MOESM3_ESM.xlsx]

## Sheet: CAFs_markers_副本
DEGs
Cluster0	Cluster1	Cluster2	Cluster3	Cluster4
PDGFRA	RGS5	CFD	PCLAF	FMO2
MMP2	TINAGL1	CXCL14	TYMS	NR1H4
OLFML3	MCAM	TMEM176B	TK1	MOXD1
MFAP2	GJA4	ADAMDEC1	CENPK	COLEC10
LUM	ESAM	MFAP4	TPX2	CST1
VCAN	CSRP2	APOE	PRC1	CGREF1
CTSK	NOTCH3	ADH1B	MAD2L1	F2RL2
PDPN	ANGPT2	STMN2	CLSPN	CTHRC1
PLXDC2	NRARP	BMP4	ZWINT	MDK
ISLR	MYH11	MMP2	TOP2A	TNFRSF6B
TMEM176A	MEF2C	LTBP4	CENPF	RBP5
PODN	PTP4A3	SCARA5	NUSAP1	MEST
TMEM176B	HEYL	PDGFRA	CENPW	HHIP
LRP1	CSPG4	TCF21	CENPM	SULF2
DCN	FOXS1	NOVA1	CDK1	CFI
COL6A3	COX4I2	ABCA8	ANLN	SPON2
C1R	SLIT3	FBLN1	CENPU	LGALS9
RARRES2	CPE	S100A13	CDKN3	GPC1
C1S	ADAP2	NBL1	MKI67	LTBP2
COL3A1	BCAM	LRP1	DIAPH3	F2R
COL1A2	DBNDD2	TMEM176A	GINS2	HTRA3
S100A13	OLFML2B	CXCL12	ORC6	COL1A2
FBLN5	ADIRF	MATN2	RRM2	HHIP-AS1
S100A10	TPPP3	LSP1	KIFC1	CDKN2A
NBL1	CRIP1	PTGDS	ASPM	LOXL1
CXCL14	EFHD1	ZFP36L2	UBE2C	ARL4C
PRNP	GJC1	PITX1	KNL1	PODN
CREB3L1	MAP3K7CL	PLTP	ASF1B	FAP
SERPINF1	PDGFA	CD74	BIRC5	SNX8
LTBP2	ADGRF5	RIC1	KIF11	NTM
MRC2	JAG1	SELENOP	FOXM1	ADAM23
MXRA5	SEPTIN4	LINC01082	TCF19	RBP1
CPZ	PLCE1	PLPP1	CEP55	C7
CTHRC1	ENPEP	FAM118A	MYBL2	LXN
TMEM119	MAP1B	TNFSF10	CDC6	RAMP1
BICC1	CDH6	APOD	TACC3	IL18BP
PROCR	OR51E1	GTF3C1	FANCI	EMILIN1
GAS7	ISYNA1	IGFBP3	CDT1	TIMP1
COL8A1	EDNRA	INTS6	CCNA2	PLXDC2
FHL2	GUCY1B1	IL6ST	CCNB2	COL1A1
PDLIM4	ARHGDIB	WDR60	RAD51AP1	COL3A1
PCOLCE	HEY2	JPX	NCAPG	HLA-DRB1
ITGA11	HIGD1B	GADD45G	CDC20	LUM
DPYSL3	SERPINI1	NKTR	SHCBP1	MYH10
LSAMP	RCAN2	FENDRR	PKMYT1	ITGBL1
FBN1	HES4	PRKAR2B	MELK	TMSB10
ALDH1A3	ITGA7	EMILIN1	CKAP2L	TPST1
QSOX1	C1QTNF1	NFAT5	CDC45	CPZ
S100A16	FRZB	SBF2	DLGAP5	DCN
PDGFC	SEMA5B	NEAT1	GTSE1	TSHZ2
FBLN1	MUSTN1	PLPP3	KIF20A	COL6A1
SRPX2	RASGRP2	MCTP2	HMMR	FMO3
EFEMP2	EGFLAM	TXNIP	TROAP	MBP
LOXL1	GPR4	PHF14	NCAPH	C1S
MMP14	SPARCL1	RBM33	E2F1	SLC12A8
GJA1	ACAN	SUPT20H	MND1	THBS2
EMID1	LINC02202	TTC19	DEPDC1	THY1
WNT5A	GPRC5C	BMPR1A	SPC25	INHBA
COL5A1	PCDH1	SPG7	NUF2	KIAA0930
TSHZ2	LGI4	SLC1A5	DTL	RCN3
CERCAM	LINGO1	NPHP3	AURKB	FHOD3
WARS	EPAS1	NRIP1	PIMREG	VCAN
TGM2	NR2F2	PUM2	SPC24	TNFSF11
EFEMP1	ACTA2	FIP1L1	PBK	FHL2
EMILIN1	CRIP2	PWWP3A	TRIP13	MMP11
AEBP1	COL18A1	RC3H1	CIT	GPC3
IGFBP6	EHD2	EPB41L4A-AS1	CDCA3	DCBLD1
CST3	PDGFRB	CDK5RAP3	CDCA2	COLEC11
F3	LHFPL6	FNBP4	FAM111B	KIAA1755
CTSB	MYL9	NUMB	KIF2C	ALDH1A3
TMEM158	PTMA	SAT1	CDCA5	SCG5
C3	FAM162B	EGFR	CDCA8	SULF1
FIBIN	ATP1B2		FANCD2	CTSH
SULF1	INPP4B		ESCO2	TMEM98
COL1A1	ARHGEF17		KIF14	CLEC11A
WNT4	FAM13C		SPAG5	CCDC34
PITX1	PDE3A		BUB1	SPARC
ECM1	NRIP2		MCM10	CHPF
IGFBP3	PLXDC1		HJURP	BBC3
MOXD1	PTK2		KIF15	CCDC146
GLT8D2	EBF1		RAD51	MAGED1
TIMP2	ID4		HIST1H3B	L3HYPDH
PTGIS	OLFML2A		BUB1B	NEK6
INHBA	TBX2		CENPA	KDELR3
CLMP	SOD3		SGO1	GAS7
ABCC4	NEURL1B		TTK	MMP23B
PPIB	EPS8		IQGAP3	CTSC
COL12A1	ARHGAP29		EXO1	COL8A1
SMPDL3A	PRSS23		SKA3	SFRP4
PPIC	ADAMTS1		KIF18B	CPXM1
FENDRR	PGF		BRIP1	DIO2
DCHS1	DSTN		NEK2	SERPINF1
CLEC11A	KIAA0040		CDC25C	COL6A3
CFD	KCNJ8		RAD54L	CDC42EP3
TSPAN33	CCDC3		SKA1	OSTC
HTRA1	LMNA		ZNF367	BST1
TNFRSF6B	STOM		NEIL3	SVIL
WNT2	ADAMTS4		UHRF1	CLSTN3
CD55	TMEM74B		WDR62	PGM1
NNMT	MAP3K20		PRR11	PDPN
HSPG2	NET1		LMNB1	POGLUT2
BMP4	CLMN		UBE2T	SDC3
FBLN2	KLHL23		CCNE2	AC104083.1
TRPA1	TAGLN		CENPE	FKBP7
VAT1	COL5A3		PLK1	IGFBP7
COL16A1	TESC		KIF23	MFAP2
SLC6A6	SLC7A2		CENPH	YIF1B
ABI3BP	ITGA4		ATAD5	GATA6
PLPP1	CAVIN3		BLM	WNT2
IGFBP5	CALM2		GINS1	BX322234.1
RRBP1	CALD1		POC1A	ISLR
LEF1	SYNM		HIST1H2AI	PDGFRA
ETS2	MYLK		KIF20B	NFE2L3
PLAT	CAV1		ARHGAP11A	CREB3L1
HEXB	SEPTIN7		KIF18A	IL32
PRKAR2B	MAPRE2		RACGAP1	HCLS1
MMP23B	ARHGAP15		PTTG1	PLOD1
NSG1	ABCC9		RECQL4	EFEMP1
PDGFD	HIP1		DNA2	TMEM176A
PALLD	MYO1B		BRCA2	NPDC1
LOX	MYL6		CCNB1	GGT5
FAT4	ARPC5		OIP5	UGCG
SPON1	RAB6B		BRCA1	ITGA2
WLS	UACA		MXD3	CACFD1
CDH11	PTGIR		MYBL1	ROBO1
CH25H	RASL12		MCM2	LY96
HTRA3	SMOC2		STIL	HGF
PTGES	UBA2		HIST1H1B	PAPLN
HSD17B2	SORT1		CENPN	SPOCK1
SERPINE2	NFASC		DHFR	ANKH
ANGPTL2	PPP1R12A		FEN1	PLEKHG1
LRRN4CL	NPNT		PARPBP	CYP1B1
COL11A1	TNS1		NCAPG2	SPSB1
TGFBI	GPR20		PLK4	C1R
F2R	CYSTM1		GINS4	TDO2
CTSH	SELENOW		HELLS	LMO7
GRN	RGS7BP		RNASEH2A	KDELR2
PTGDS	COBLL1		NDC80	ADAMTS12
DNM1	IGFBP7		TEDC2	APOD
THBS2	ITGA1		AURKA	EFEMP2
SPON2	KCNE4		SMC2	MDFI
TMEM98	TBC1D1		GGH	PLAU
BDKRB2	TRPC6		DEPDC1B	COL5A1
LSP1	OAZ2		TMSB15A	ICAM1
FGFR1	EPB41L1		MCM4	SERPINE1
CCDC80	MOCS1		EZH2	GPBAR1
CHIC2	ADCY3		C21orf58	UBD
IL7R	NRGN		PSMC3IP	SLC35B2
LAMB1	CHCHD10		KNTC1	NEDD9
ENC1	SYTL2		ATAD2	NUMBL
SULF2	CACNA1C		CIP2A	MMP2
NPC2	C20orf27		CHEK1	TSPAN9
OTULINL	ATP5F1B		CDCA7	CKLF
MPZL1	ITGA3		CHAF1A	FAM102A
MEG3	SORBS3		PAQR4	RPP25
PRDX4	GUCY1A2		SGO2	RYBP
SGCD	B3GNT2		HIST1H2AJ	CFLAR
IL15RA	LZTS1		ZWILCH	CCDC68
MYDGF	TSPAN15		WDHD1	SEPTIN11
FRMD6	KLHDC8B		CKAP2	DPYSL3
PTGER2	MGST3		TIMELESS	GXYLT2
MCTP2	CAV2		RTKN2	TMED3
POSTN	CAMK2N1		STMN1	BLOC1S2
PLD3	C11orf96		ZGRF1	ITGA9
PLBD1	C1orf54		MCM8	ARL2BP
SAMD11	FAM241A		KIF4A	BOK
KIAA1755	SH3BGRL		HMGB3	ZNF451
BMP7	CSRP1		GAS2L3	DUSP6
CD82	UTRN		ECT2	SPRY1
FLNB	PLEKHH3		MASTL	HS3ST3A1
C2	KCNMB1		WDR76	P4HB
LINC00632	PDLIM5		RFC3	CDH11
IL1R1	RGS16		CCNF	PREB
FCGRT	ACTB		CEP128	TNFSF13B
PCDH7	SYNE2		MCM7	GEM
DAB2	TSC22D1		LIG1
TSPAN4	PPP1R14A		HIST1H1A
PLTP	IFITM2		SMC4
RCN1	NDRG2		NSD2
FSTL1	CCDC102B		DNAJC9
AGTRAP	SEPTIN5		MCM5
SPSB1	NAB1		HIST1H2AG
ZCCHC24	LMOD1		TMEM97
CCN4	CD248		CKS1B
DMKN	DACT3		PHF19
RCN3	TPM2		RFC4
SVEP1	ANO1		TEDC1
SSR4	ATP2B4		BARD1
LXN	COL4A1		CHAF1B
DRAM1	LGALSL		CDCA4
LAMA2	LRRC32		FANCA
WNT2B	CNN1		CHTF18
FKBP11	TLN1		HMGB2
KDELR3	AOC3		DTYMK
FSCN1	ZFHX3		GMNN
NEGR1	MTHFD2		FAM83D
PGM1	PALM2-AKAP2		CENPO
CTSC	SGCA		RRM1
ANTXR2	ARHGEF7		RMI2
SCARA5	NRP1		KNSTRN
SH3D19	COL4A2		ITGB3BP
ITIH5	GUCY1A1		DSN1
CMTM3	ENTPD1		SPDL1
GPX8	DAAM2		MSH5
APOD	ANGPT1		C19orf48
KIAA1217	TGFB1I1		LRR1
GXYLT2	NTN4		HAUS8
COL6A1	COL14A1		DDX11
LY6E	SPECC1		PRIM1
LINC02802	RASAL2		TMPO
RHOBTB3	CYTOR		MNS1
DLL1	LURAP1L		CCDC34
ADM	S1PR3		CKS2
RGS10	MALAT1		GEN1
AKR1B1	EGFL6		PSRC1
CXCL1	CACNA1H		RBBP8
NUCB2	LINC01197		PCNA
CHL1	CD59		FBXO5
TSPAN11	FLNA		MIS18A
PTCH1	ROCK1		TYMSOS
EGLN3	VASP		H2AFZ
LPAR1	FBXO32		CCDC18
RIN2	RBPMS2		DSCC1
KIAA0930	SNRK		NCAPD2
LGALS9	LBH		CDCA7L
C5orf66-AS1	SOCS2		BCL2L12
NCAM1	CLIC1		TRIM59
FKBP9	YWHAZ		POLA2
SOD2	OLFM2		MCM6
ANKH	PLEKHG2		TUBA1B
FOXF2	SYNPO2		CDKN2A
TCF21	CAVIN1		RFC5
SNED1	RNF152		HIST1H3H
RARRES1	PLS3		NCAPD3
PPP3CA	H2AFJ		INCENP
IGF2	ARHGAP42		NEMP1
GASK1B	DMPK		CENPQ
LGALS3	ACTN4		POLE
FGF7	CRYAB		POLA1
KREMEN1	ARID5A		RFWD3
TPST1	SLC25A5		KPNA2
SLC1A5	TLE1		MTHFD1
MPST	KLF9		CENPL
SDC3	PLCL1		RBL1
CYBRD1	MIR4435-2HG		DBF4
COL7A1	RASL11A		FANCG
SLC16A3	PARM1		C16orf95
PRICKLE1	C15orf39		CEP152
EDIL3	ID3		KIF22
ANTXR1	ZEB2		VRK1
HACD4	FILIP1		HMGN2
LDLRAD4	WDR1		DNMT1
HEXA	HSPB2		MMS22L
COL6A2	RHOQ		CENPS
EMP3	RHOC		TUBG1
PLAU	ECM2		RCC1
TNFSF10	RSU1		MCM3
B4GALT1	KCNS3		TUBB
SMIM3	MRTFB		NUDT1
PMP22	MRVI1		TOPBP1
NAV1	PDE5A		ENDOG
TNFAIP2	PDE1A		RPA3
FKBP10	PLXND1		SLF1
NRG1	TPM1		TMEM106C
COPZ2	TBX2-AS1		JPT2
SLC46A3	ETS1		CENPJ
HSBP1L1	ADGRA2		NASP
SOX6	GAMT		RAD18
ICAM1	SBDS		ANP32E
S100A6	FRMD4A		TEX30
ZFP36L2	PAWR		RFC2
FAP	SLC40A1		TTF2
LRP10	MFGE8		POLD3
TSKU	RERG		CBX5
IL32	EPHA3		C9orf40
BMP5	TACC1		NCAPH2
TPBG	FADS3		C4orf46
MDK	ARHGAP1		WDR34
PLAAT4	HCFC1R1		DUT
DSE	COX7A2		NUDT8
RTN4	PPP1R12B		HMGB1
PCDH18	ARHGEF12		RAN
CCDC71L	ARPC1A		MZT1
SSPN	CYCS		DEK
PDIA6	ABTB1		CENPX
AGT	ANXA6		PPIA
CCN2	DUSP14		ACOT7
SQOR	NR4A1		USP1
SSC5D	CAP1		MYO19
TTC3	TMEM47		AC011603.2
ROBO1	SLCO3A1		MIS18BP1
CKAP4	CARMN		RANBP1
BASP1	COX7B		LSM5
CPED1	CDKN1B		SKA2
TPP1	ASAH1		MSH2
TXNDC5	KANK2		SAC3D1
MGAT1	COX6C		LSM4
GDF15	RABGAP1		H2AFX
JDP2	RAPGEF2		SNRPB
VKORC1	MPRIP		TMEM107
ARL4C	NT5DC2		PAFAH1B3
SH3BP4	SLC44A2		DONSON
PSD3	INAFM1		RMI1
MYH10	MSRB3		POLD1
ACVRL1	SMIM12		LRRC45
ACAA2	TRAK1		COQ2
PTK7	PACSIN2		MPHOSPH9
GPC1	SLC19A1		FIGNL1
MAGED1	OSBPL9		NUCKS1
WWTR1	MSN		RHNO1
CCL2	NUDT4		NR2C2AP
CTSF	CNNM2		H2AFV
TMED3	FKBP4		DCK
CTSS	LAMB2		CDK2
C1RL	ARHGAP10		ZNF93
CMIP	PEAK1		SAE1
MMP19	KRT18		OAS3
AFDN	PELI1		REEP4
P4HA2	ASAP2		HIRIP3
ASPH	TRIB2		EXOSC9
SH3BP5	IFIT3		DERL3
TGFBR2	LYSMD2		HAUS5
APOL1	BBX		GPSM2
CHID1	MEF2D		DDX39A
TP53I13	NBEAL1		FAM111A
PYCR1	AFAP1L2		EFCAB11
C4orf48	ASPN		JPT1
IL6ST	CRTC3		SVIP
CASP1	HSPB8		NRM
LMAN1	CHURC1		NRGN
TRAM2	CAMK2G		CDC7
P3H3	LAMA5		SNRPD1
JUP	CD9		APOLD1
TGIF1	SLC43A3		PARP2
RHOBTB1	CRIM1		CSE1L
TIMP1	HSPB6		PARP1
DPP7	RAP2A		MAGOHB
LTBP4	ARHGAP17		LMNB2
LIMA1	NCK2		RANGAP1
ITGA5	IER5L		SCARA3
ADAM19	KIRREL1		ANKRD9
P3H1	NMD3		CCHCR1
CFB	C1QTNF2		CTPS1
MMD	UBE2E2		HMGN1
LAMP2	SOX5		PHGDH
NDRG1	IQGAP1		RASSF1
SDC4	ECE1		ACAT2
C12orf75	DEPP1		EXOSC8
LIMCH1	HDAC5		OXCT1
ARSA	APBB2		PAICS
CYB5A	RNF5		UQCC2
MDFI	SNHG15		NUP85
OSBPL10	CPNE2		PRIM2
IRS1	NIBAN1		ANAPC11
PLEKHA5	SASH1		CMC2
GCLC	HSPA2		SMC3
CNN2	GPI		EZR
EPSTI1	GBP2		NDC1
CISD1	UBE2E1		SKP2
PDZRN3	PHLDB2		LIN54
CARD16	ACTG2		CKLF
PLAUR	CDS2		PGP
P3H4	SORBS1		NUDT15
NTM	GADD45GIP1		CKAP5
GLIPR1	PMEPA1		TDP1
ANXA2	IGFBP2		CCDC167
NEK6	GADD45B		TFDP1
RGS3	PRKG1		KIAA1841
DESI2	MARCHF2		HNRNPAB
PAPSS2	STK38L		EIF4EBP1
TBX3	LRRFIP1		CCP110
GNG2	SLC12A2		ARL6IP6
HS6ST1	PTPRK		PFN1
COL4A5	AXL		PPIH
CYB561	POLD4		CEP78
BX322234.1	HIF1A		ITGA4
KCTD12	YPEL2		PTN
CPXM1	ATP5MD		IKBIP
SHC1	NUTF2		STARD4
RHBDD2	SMARCB1		TIPIN
PTPRM	H1F0		CNTRL
AKR1A1	SMG7		SNRPG
GLT8D1	SEMA4C		MRE11
SAT1	SMAP2		YWHAH
GOLM1	CHRD		WRAP53
CXCR4	INF2		GAPDH
P4HA1	AK1		SRR
AKR7A2	HSDL2		UBL7-AS1
CYP27A1	ADAMTS9		PRTFDC1
ZEB1	SEPTIN9		NUP205
STMN2	RAD23A		COL5A3
ADD3	CSK		CEP295
CPQ	SMTN		AC007406.3
PLBD2	CNST		SCLT1
ADH5	NDUFA6		ARPC5L
ITPR2	RASSF1		POLR3K
SLC39A7	PCSK7		LPL
SLC44A1	AL135905.2		ABHD3
TMEM200A	BCL2L1		THY1
PLOD1	CORO1B		NME1
CREG1	NDUFS2		SIVA1
TRIO	LGMN		COMMD4
FOXF1	CHSY1		BTG3
UAP1	CAMTA1		PTMA
FAM92A	EIF4EBP2		HLTF
DBN1	CSNK1E		FGFR1OP
SRPRB	TOB1		ZNF738
ECHDC2	ANP32A		TUBB4B
SCARF2	SYNE1		CCDC14
EDNRB	MAP7D3		FANCL
FKBP14	CAMK1		ZFYVE19
TENT5A	OSTF1		LRRCC1
UNC5B	NID2		AGPAT5
SSR3	SYNGR2		CASP8AP2
GAA	ZNFX1		PRKDC
SH3PXD2B	CDC42BPA		CFL1
CCDC186	GPCPD1		E2F3
CSF1	ATF3		TUBA1C
SERPINB1	PPP3CC		CDKN2D
TMEM45A	CABIN1		RCCD1
SHISA4	MYO1D		BANF1
NEO1	DMD		CEP135
UNC5C	TNS3		ACYP1
CXCL12	ENAH		COX8A
COL27A1	FAM107B		LSM3
LMCD1	SEPTIN6		C1QTNF2
YIF1B	KLF6		PPP2R3B
NUAK1	SYDE1		HNRNPA2B1
LRRK1	CCT8		SAMD1
SIL1	EHD1		SMC1A
GPR137B	NES		GPATCH11
SVIL	ZDHHC1		R3HDM1
PIGT	YAP1		PXMP2
VCAM1	MAPKAPK2		POP7
TSPAN6	THBS1		C3orf14
RGS2	PDCD10		ABCG2
RAB32	CRISPLD2		CAMK4
SEC24D	MAP2K1		GGCT
VEGFB	ENDOD1		EMC9
PTGFRN	CCDC107		GPN3
CASP4	UBE2A		CDC25B
MEST	RALBP1		ANP32B
FNDC1	ERF		COL9A1
IFNGR2	SOGA1		BOLA3
PYCARD	SH3KBP1		HPRT1
FUCA2	CALHM2		HSPB11
MRAS	SEMA5A		FAM110A
RAI14	DNAJB4		HMGXB4
MAN1A1	SYT11		CASP2
BACE1	DAB2IP		CYCS
WWP1	HIPK2		ZNF43
NINJ1	CD46		GTF2H2
PKDCC	COX7A1		FDPS
UGDH	CCND1		POLE3
PLIN3	JUND		SSRP1
RECK	MT1E		RAD21
PTPRE	NOTCH1		ILF2
ADGRL3	ARHGAP24		ICMT
ISOC2	B4GALT3		HAT1
TIMP3	ROCK2		MSH6
RNASET2	LASP1		MAD2L2
FBH1	IL34		CDK5RAP2
ISOC1	TNFAIP1		HIST1H4C
TST	HOXB2		GLA
PGRMC2	HAGH		CHEK2
FSTL3	PDE6D		NUDT21
IFI30	CD44		BUB3
TSPAN9	BMP1		ARNTL2
PLPP5	CBL		SLBP
SMAD1	DENND5A		SNRPF
ETV1	VPS72		SMC6
CAPN7	PPP2R5A		UNG
HEG1	TES		GMPS
TRIOBP	LIX1L		NUP107
TXNIP	TRPV2		KPNB1
AC100810.1	MARCKSL1		PAK1
CHPF	CDK2AP2		PRADC1
APCDD1	PLEKHO1		SLC25A5
GLMP	PELO		PCNT
PIM1	RRAD		PFKP
HACD3	SUN1		AP2S1
DNASE2	CHN1		DCP2
B3GNT9	ACO2		FN3KRP
FAM20C	DDA1		LINGO1
SERPINE1	ARHGEF9		SPA17
NUMBL	FMNL3		C1orf54
PTS	YPEL3		SH2D3C
DDHD1	NDUFAF4		CTNNAL1
CTSO	PHLDA2		ACTL6A
PHF10	ATP1B3		EBP
PGD	TEAD2		EGFLAM
MAN2B1	ACYP2		CCDC88A
DCBLD1	CTBP2		YEATS4
GLB1	ITPR1		SYNE2
ACSL4	AGRN		RCC2
TCTN1	SMC6		PSME2
FYN	AKAP8L		NUP155
GPX7	NIN		LGALS1
SLC39A13	LYST		ZNF85
CRELD2	EHBP1L1		EEF1E1
FUOM	VASN		RHEB
ACVR1	CREM		MLLT11
TMEM9B	METRN		PIGX
GPC4	SGIP1		UBE2S
CDH13	CSRNP1		UCHL5
ARAP1	MLLT6		SPATA33
RCN2	SAMHD1		SEPTIN11
CHST14	SIK2		DCAF15
STAT1	KNOP1		ENOSF1
EHBP1	MKRN1		ALDH7A1
SOCS3	GYG1		SNRNP25
PRDM1	RELL1		ARHGAP26
FUT8	PNPLA2		NDUFA6
NXN	ISG15		ALYREF
ERAP1	DMWD		RPP30
MAP4K3-DT	MIDN		CBX3
NBPF1	BCL7B		POGLUT3
COTL1	RILPL2		CALM1
GNPDA1	STARD7		TMSB10
ALDH18A1	AEBP2		SPATA5
HGF	AKIRIN1		NEDD1
PLEKHG1	PLEKHB2		PSIP1
SMURF2	COMMD7		CYTOR
GPNMB	TMEM120A		SNRPE
SETD7	ELOVL5		MIR4435-2HG
LARP6	EPN2		NPM3
APLP2	BCAR1		RUVBL2
IER3	CYTH2		SRP9
YES1	ISCA1		IL1RAP
DHRSX	SVBP		RECQL
GDE1	FAM210B		MAZ
CAVIN2	THY1		YBX1
DACT1	RB1		CEP192
ERRFI1	RFXANK		CLN6
HOMER3	ARHGEF2		AFAP1L2
TM4SF1	TMEM242		ODF2
LRP3	NFU1		SNRPA1
CLCN3	EIF2B2		PSMD14
TGFBR1	CS		TMEM237
MAN2A1	PNMA1		NAP1L4
ACO1	RASD1		HAUS1
TUBB2A	PPP1R18		MTHFD2
NFKBIA	AIG1		EIF2S1
LACTB	RAB21		VBP1
PARVB	HK1		FH
IMPDH1	LIPA		ALG9
STMN3	MRTFA		SLC43A3
CFI	DNM1L		CDKN2AIPNL
TWIST1	RBFA		GON7
BIN1	SAE1		UBR7
PREB	FDFT1		CCT5
SPRY2	AGO2		RPA2
FAM229B	DTX3		UBE2N
PSMG1	PLPPR2		NUP188
KCTD9	HIPK1		PAK1IP1
ALAS1	OTUD6B-AS1		DDB2
GBP3	GSTM4		CBX1
METRNL	ZNF664		TPI1
NCOA7	CXXC5		SEPHS1
PLPP3	GSK3A		MZT2B
DUSP5	SMIM10		POLD2
GSN	TMEM184B		ARL6IP1
PRELP			OBI1
G0S2			TUBB6
			HAUS4
			LMO7
			GJC1
			CCDC137
			MUTYH
			GRK6
			RNF26
			CALM3
			XPO1
			CARHSP1
			MKKS
			RUVBL1
			G2E3
			RASGRP2
			NUP37
			PMS2
			NOP58
			LIMD2
			HINT1
			TMEM160
			FAM122B
			TRAF4
			MLH1
			ZMYM1
			COX5A
			KMT5A
			CNTLN
			RAVER1
			TOE1
			PRPF4
			IPO9
			CHCHD2
			LBR
			SMS
			ANKRD36C
			VPS29
			DIAPH1
			PHTF2
			LSM2
			XRCC1
			CPSF3
			POMP
			PPIF
			ELP5
			CEP57
			RBPMS2
			NSMCE4A
			PINLYP
			PA2G4
			SRPK1
			STX2
			MANF
			GMPPB
			TPGS2
			COX20
			WBP11
			VDAC3
			NID2
			HNRNPF
			SUZ12
			CALM2
			TPRKB
			PMAIP1
			SRRT
			SAP30
			CIAO2A
			PLP2
			PPP5C
			COPS3
			CTDSPL2
			MYCBP
			ESYT1
			NUP62
			AIDA
			HNRNPD
			MPDU1
			SLF2
			SCML1
			WEE1
			MDC1
			FJX1
			PSMG1
			SMARCA4
			SUPT16H
			CDKN2C
			SS18L2
			HNRNPM
			THOP1
			DCTPP1
			APOO
			CGAS
			OLA1
			TTL
			FBLN7
			PHF6
			NUP93
			TXNDC9
			GIHCG
			MYO1B
			IMPA2
			CDK19
			ENY2
			C1QTNF6
			CENPB
			MDK
			KATNAL1
			FBXO22
			RBBP7
			ERH
			AKIP1
			UMPS
			HNRNPR
			SMPD4
			C2CD3
			HAUS6
			CDK16
			C1orf174
			PRIMPOL
			PPP1CA
			PMS1
			RPA1
			HCFC1
			NUP50
			TCTEX1D2
			THOC3
			CEP290
			SUGP2
			PDS5B
			HAUS3
			METTL1
			NNT
			EGFL6
			SLC39A8
			CSTF2T
			PPM1G
			MEX3D
			PPAT
			CPXM1
			PTGES3
			EDC4
			TUBGCP3
			UXS1
			RDX
			FBXL5
			ARID1A
			CYB5R2
			NDUFB6
			CS
			DHX15
			HMGN5
			MED14
			ATAD3A
			FHOD1
			ADAMTS12
			TCERG1
			HACD3
			CISD2
			DLEU2
			PAGR1
			CCDC28B
			GAMT
			NOP56
			UFD1
			PHIP
			RNF4
			COX4I2
			ZNF107
			AMPH
			BRIX1
			FTSJ1
			NUP58
			CPSF2
			NPAT
			FIBP
			PSMC3
			HIST1H1E
			TDO2
			MARCKSL1
			H2AFY
			HNRNPA3
			CETN3
			KIAA0586
			SF3B3
			IPO7
			SNRPD2
			TM7SF3
			BAZ1A
			PDXP
			NIN
			RAD1
			BAZ1B
			SLFN11
			UBE2V2
			RABL6
			AGRN
			ENO1
			USP13
			MEST
			SAAL1
			ACAN
			BTF3L4
			SNRPC
			GLO1
			GPX7
			SGTA
			DBI
			RB1
			HIST2H2AC
			NUDC
			NUDCD1
			LDHB
			GNPNAT1
			DAZAP1
			NES
			CEP83
			RGS19
			KHSRP
			COA1
			FOXRED1
			NCL
			CEP97
			APAF1
			NHLRC3
			RUSC1
			PRPS2
			USP37
			CENPT
			AEN
			SUMO2
			RBM17
			HINT2
			TOP3A
			FOPNL
			PCGF6
			SLIRP
			C20orf27
			ARPC2
			FKBP3
			ACD
			VDAC1
			PGAM1
			NIPA2
			COX7B
			RNASEH2B
			NDUFB3
			PDE1C
			RABIF
			LRRC59
			FRMD3
			P4HB
			ADAMTS4
			TELO2
			OIP5-AS1
			ASH2L
			FADS1
			HNRNPA1
			IFI27L1
			CHCHD1
			ATP5MF
			ARHGDIA
			LSM12
			IPO11
			UTP11
			CNPY3
			LRRC8C
			SRSF10
			FADS2
			CENPP
			LSM1
			BMP8A
			AP1B1
			SNRNP40
			NME4
			MCMBP
			HACE1
			SPECC1
			GTPBP4
			TSEN54
			ELK1
			SLC25A24
			LSM6
			RBFA
			UCK2
			BATF3
			TCOF1
			C2orf69
			KATNBL1
			USP14
			CRMP1
			CACYBP
			CBL
			NUDT5
			KLHL23
			PIN1
			ARPP19
			ELOC
			NUP54
			LYAR
			UBAP2
			GNB4
			DPM2
			ANKRD28
			AIMP2
			ZNF260
			GPC4
			DCXR
			CSPG4
			PDE6D
			MTF2
			SET
			NDE1
			TIGAR
			MEA1
			CTNNBIP1
			NUP153
			NUP88
			CEP57L1
			PLGRKT
			HIST1H1C
			DDX21
			SNRPA
			IFRD2
			MMAB
			RAD51C
			FLT1
			FES
			NFATC2IP
			POLR2D
			CKAP4
			MZT2A
			FBXO4
			AURKAIP1
			HES4
			RFC1
			HPF1
			GEMIN6
			CBFB
			TNFAIP8L1
			BMP1
			KNOP1
			LARP7
			CNOT1
			ABHD11
			DOT1L
			GTF3C6
			PTBP1
			LZTS1
			UQCR10
			ELP6
			GAR1
			DHX9
			RAB8A
			CYB5B
			NQO1
			DKC1
			DGCR6L
			SMYD2
			ABCB10
			C16orf91
			LRRC58
			NOTCH1
			SOGA1
			NECTIN1
			G3BP1
			ASAP1
			CHCHD3
			WSB2
			MBOAT7
			SNRPD3
			ZNF410
			METTL4
			SNHG1
			IPO5
			PTBP3
			SNX5
			HAUS2
			HEY2
			PPP1R14B
			NIT2
			NAA38
			STARD3NL
			BZW1
			ERLIN1
			TRIM28
			EIF1AX
			POLR2L
			PRKACA
			TAF9B
			CCM2
			IER3IP1
			CDC23
			FUS
			UQCRH
			SDHAF3
			MCAM
			C1orf131
			TCF3
			STIP1
			LMF2
			USP5
			PDCD5
			PSME3
			NOL12
			CYREN
			NAE1
			CLOCK
			PRPSAP1
			LRRC57
			PHF5A
			TMEM18
			MDH1
			SMCO4
			DDX55
			AP1S2
			SMARCC1
			CDC5L
			KIF2A
			EPB41L1
			TMEM19
			NSL1
			SSBP1
			ILF3
			CCT6A
			TARBP2
			LIN52
			NXT1
			BOLA2
			PURB
			ATL3
			CFAP20
			LDHA
			DDA1
			IVNS1ABP
			CEBPG
			MYO10
			ENPEP
			SLC20A1
			YIF1B
			SEPTIN9
			SENP1
			EPHB4
			JADE1
			DGKH
			ING3
			NAP1L1
			RNPS1
			YEATS2
			LSM8
			EED
			CAAP1
			ANAPC15
			CSTF2
			CEP89
			STAMBP
			PAXX
			FAM162B
			ARPC5
			MAPRE1
			HMCES
			IFT22
			MRTO4
			UQCRQ
			NIF3L1
			RNF168
			INF2
			CCT8
			UGGT1
			ARMC1
			COL4A1
			NOL10
			CREM
			SFXN1
			C8orf76
			QSER1
			TSPAN5
			TMA16
			NAA15
			PRR14L
			SEPTIN10
			C6orf62
			NDUFAF8
			NT5DC2
			STAG2
			DCUN1D5
			GSS
			FBL
			FARSB
			POGLUT2
			AL135905.2
			PMF1
			FOXN2
			MICOS10
			PRDX3
			GUCY1B1
			PALM2-AKAP2
			EIF4E
			SP3
			PRPF40A
			GLOD4
			HNRNPC
			AMOTL1
			CDK4
			ZMYND19
			SMIM12
			SUB1
			RAD23A
			SMIM13
			WDR54
			ADAM15
			PKM
			ZC3H18
			MTHFD1L
			ABI2
			GLRX3
			NDUFS8
			ADAP2
			MIS12
			NCBP2
			FUBP1
			BAX
			EIF4E2
			TAF1B
			RBBP4
			LCORL
			EIF2B3
			CAMK1
			SH3KBP1
			ERGIC2
			CASP7
			HTATSF1
			RFXANK
			MED1
			BCL7C
			NOC3L
			DNTTIP2
			TMEM74B
			DCUN1D4
			PSMA6
			GAS2L1
			DEF8
			GART
			FAM210A
			PUM3
			BAK1
			TLK2
			PSMD6
			SIN3A
			ZCCHC8
			CHN1
			SIGMAR1
			GNL3
			EEF1AKMT2
			HRAS
			THUMPD3
			DNAJB11
			COTL1
			TOR1A
			PSMA4
			PAM16
			SZRD1
			HOXB7
			CCDC86
			DYNLT1
			ANKRD52
			SCAPER
			GNAI3
			TRIB2
			CYC1
			BBS7
			NBPF26
			TXLNA
			PSMA2
			PKNOX1
			MAP2K1
			FAM104B
			ATG3
			KBTBD2
			UPF3B
			LSM7
			NUTF2
			MSANTD3
			RBMX
			TSR1
			RPUSD1
			ISCA2
			CLIC1
			GTF2H3
			TPM3
			U2AF1
			MORF4L2
			NDUFS6
			SNHG6
			HDGF
			PDAP1
			NUCB2
			HNRNPH1
			ATP5MC1
			CSK
			NIP7
			EIF5A
			SCCPDH
			ST3GAL3
			ATIC
			WDR5
			SRSF2
			POFUT1
			ATP5MC3
			HDAC2
			EPOR
			KIF1BP
			FBXO45
			SETD3
			AHCTF1
			LYPLA1
			IFIT3
			C12orf75
			SCO1
			SART3
			CCDC3
			CCT2
			SLC31A1
			LHFPL2
			NUFIP1
			RNF214
			RPP25
			ZNF431
			KLHL22
			SRBD1
			ZFP91
			PXMP4
			MCTS1
			UBAC1
			PBRM1
			CASP3
			DENND2A
			COG4
			ALG5
			XPO6
			CNOT10
			HSPA13
			TXNL4A
			FAM136A
			VPS35
			DPP3
			KRI1
			CCAR2
			ACAD9
			KIF5B
			FAM104A
			POC1B
			ISOC2
			TAF9
			SNRNP27
			TRMT11
			PANK2
			GPR4
			LAS1L
			TARS
			ARHGAP15
			CERS6
			COLGALT1
			GUCD1
			ENOPH1
			NOP16
			RALY
			LRRC42
			SRP19
			SHMT2
			CEP162
			PTPN12
			ANGPT2
			SLC25A13
			PPP2R5D
			SH2B3
			TMX3
			ZNF576
			CCND3
			GLRX2
			RIF1
			PDZD11
			ARHGDIB
			MYH10
			KIAA1143
			EBNA1BP2
			ALKBH2
			LNPK
			CAPZA1
			DLAT
			TALDO1
			CISD1
			VKORC1L1
			ZCCHC10
			GTF2A1
			SYNCRIP
			NDUFV3
			PDHA1
			GTF3C3
			ZNHIT3
			MANEA
			DCPS
			ANAPC1
			XRCC5
			NREP
			PRELID3B
			ORAI2
			FBN2
			NIPSNAP3A
			MFN1
			SNHG15
			TRIM37
			NGF
			HP1BP3
			SARNP
			SRSF3
			SRGAP2C
			NDUFB1
			CAD
			PSMB9
			GTF3A
			CDK2AP1
			HSPA12A
			LINC00339
			BLMH
			KPNA3
			THOC6
			GTPBP2
			NTMT1
			OLFM1
			ZNF121
			RAB27A
			PRSS23
			ZNF598
			ERAP2
			TMX1
			ALDH16A1
			NOP14
			COQ8B
			GLRX5
			TP53
			UQCRFS1
			PSMA3
			VASP
			PARK7
			B3GNT2
			SNHG17
			MOV10
			B3GALNT1
			NEK4
			TRIAP1
			UTP4
			PRMT7
			SRGAP2B
			EMC6
			MYO1C
			OPN3
			GSPT1
			EMSY
			B4GALT2
			GEMIN7
			ACER3
			TRIM27
			CNIH4
			NDUFA2
			BUD13
			PSMD1
			SRRM1
			ATP1B3
			CANT1
			NRSN2
			C5orf22
			NT5C3A
			LETM1
			GEMIN5
			UACA
			LURAP1L
			NF2
			DOCK10
			TBC1D15
			UBA6
			AMMECR1L
			MAPKAPK5
			TCEAL7
			LYRM2
			HAS2
			SDF2L1
			CPOX
			ATR
			DUSP14
			BOP1
			CASP6
			CMTM7
			TP53RK
			UBALD2
			TESC
			GOLT1B
			PANK4
			UBTD2
			TOR3A
			SIK1B
			TFRC
			C12orf29
			CHD1L
			CHAMP1
			ARHGEF6
			LRWD1
			RBM10
			SLC2A4RG
			PSMB7
			CINP
			MTMR6
			NTAN1
			SLC12A2
			CNOT6
			HHLA3
			TBCD
			VRK2
			FASN
			PLEKHB2
			EMC1
			NDUFA12
			TLCD3A
			SEMA5B
			PDIA4
			TXNDC17
			ADRM1
			NRAS
			PMM1
			ITGA1
			FAR1
			RWDD4
			GPX8
			TRAF2
			SMG9
			RCAN1
			KDM2B
			CYBA
			MTAP
			GNG2
			BRD8
			HYOU1
			RGS5
			PRRC2A
			ARL13B
			ENTPD1-AS1
			C1QTNF5
			DLD
			DGCR8
			ARPIN
			EIF3A
			CDC27
			BID
			GMFG
			ADGRF5
			ELOA
			NOMO1
			RPN2
			AAMDC
			CEP41
			NFATC3
			NHP2
			TXNL1
			SNHG3
			HMBS
			PGM2
			FKBP14
			OR51E1
			UQCRC1
			ASB1
			POLR3D
			ABHD10
			DNLZ
			TUBB3
			ANP32A
			PRORP
			PPIP5K2
			PSPC1
			NCS1
			KPNA6
			SNUPN
			SH3GL1
			AP3S2
			ASF1A
			TNC
			ALCAM
			GORAB
			RC3H2
			CLIP2
			S100A3
			SQLE
			BMP2K
			XPO5
			SEPTIN8
			GTPBP1
			GTF2H1
			GRB2
			C1QBP
			UTP20
			NUDCD2
			DAG1
			NOM1
			HIP1
			SRSF6
			HCCS
			PLXNA1
			MAPK8
			FAIM
			ORC5
			CISH
			RAPH1
			MAP3K11
			PRKD3
			OLFML2B
			GUCY1A2
			PPIL1
			SLC30A7
			RAPGEF2
			PABPC4
			FURIN
			FXN
			UCHL3
			UBE2L3
			DNAAF5
			C12orf45
			SLC7A6
			TMEM99
			GPATCH4
			ATP5PB
			PRPS1
			GPALPP1
			ACAP3
			PTRH2
			TNFRSF12A
			RNF34
			MIIP
			ORC3
			ME3
			SOCS2
			EIF1AD
			RSU1
			FKBP11
			TUBB2A
			OLFML2A
			MAFK
			DGKD
			IMPA1
			TEAD4
			PTMS
			CCND1
			GALNT1
			TRAC
			DUSP5
